# Supplementary material for: Nuclear export inhibition jumbles epithelial–mesenchymal states and gives rise to migratory disorder in healthy epithelia
Source: eLife. 2023 Feb 21;12:e81048. doi: 10.7554/eLife.81048 (PMC9943065; doi:10.7554/eLife.81048)
Supplement: Source code 1. [file elife-81048-code1.zip]

Archive with 4 entries (4 files):
- PIV_UV_6-22.m
- __MACOSX/._PIV_UV_6-22.m
- traction_plotter_6-22.m
- __MACOSX/._traction_plotter_6-22.m
