# Supplementary material for: Nuclear export inhibition jumbles epithelial–mesenchymal states and gives rise to migratory disorder in healthy epithelia
Source: eLife. 2023 Feb 21;12:e81048. doi: 10.7554/eLife.81048 (PMC9943065; doi:10.7554/eLife.81048)
Supplement: Source code 1. [file elife-81048-code1.zip › traction_plotter_6-22.m]

    maxq=2; % Max level for the quantity. Lower value gives more 'red' regions.
    pxmax=1896; % Pixel value maximum.
    pymax=1176; % Pixel value maximum.
    nx=8614; % Number of rows and columns in X and Y.
    ny=8614;
    x = table2array(data4(:,1));
    y = table2array(data4(:,2));
    tracMag = table2array(data4(:,5));
    allx=x; % X positions
    ally=y; % Y poistions
    allq=tracMag; % Scalar quantity at every position (X and Y).
    xq=0:0.25:pxmax; % creates higher resolution spatial distribution.
    yq=0:0.25:pymax;
    [xxq,yyq]=meshgrid(xq,yq); % create the grid
    tq = griddata(allx,ally,allq,xxq,yyq); % change 'linear' for different interpolations. See <help interp2>.
    fig=figure('visible', 'on');
    hold on;
    s=surf(xxq,yyq,tq); %generates a surface/heatmap plot
    ax=gca;
    ax.CLim=([0,maxq]);
    s.EdgeColor = 'none';
    s.FaceColor= 'interp';
    colormap(jet); % can choose different color maps. <help colormap>
    colorbar;
    view(0,90);
    axis off;
    hold off;
